# Supplementary material for: Resonant Ultrasound Spectroscopy Detection Using a Non-Contact Ultrasound Microphone
Source: Sensors (Basel). 2025 Oct 4;25(19):6154. doi: 10.3390/s25196154 (PMC12526948; doi:10.3390/s25196154)
Supplement: Supplementary file 1 [file sensors-25-06154-s001.zip]

Archive with 1 entries (1 files):
- sensors-3783358-supplementary.pdf
